# Supplementary material for: Diet Quality and Dietary Inflammatory Index Score among Women’s Cancer Survivors
Source: Int J Environ Res Public Health. 2022 Feb 9;19(4):1916. doi: 10.3390/ijerph19041916 (PMC8871885; doi:10.3390/ijerph19041916)
Supplement: Supplementary file 1 [file ijerph-19-01916-s001.zip]

Archive with 1 entries (1 files):
- Diet Quality and Dietary Inflammatory Index Score among Womení»s Cancer Survivors.xlsx
