# Supplementary material for: Diet Quality and Dietary Inflammatory Index Score among Women’s Cancer Survivors
Source: Int J Environ Res Public Health. 2022 Feb 9;19(4):1916. doi: 10.3390/ijerph19041916 (PMC8871885; doi:10.3390/ijerph19041916)
Supplement: Supplementary file 1 [file ijerph-19-01916-s001.zip › Diet Quality and Dietary Inflammatory Index Score among Womení»s Cancer Survivors.xlsx]

## Sheet: SES variables
PartID	Age	agecat3	cat_years_diff_treat	rurality	years_iv_diag	race_cat2	hispanic_cat	marital_cat2	work_cat2	income_cat2	coverage_cat	financial_cat2	cancer_cat2	trt_cat2	cond_cat2	educ_cat2	cond_cat3	Diabetes_cat	HBP_cat	Hchol_cat	Depress_cat	Anx_cat	Neuro_cat	Arthritis_cat	OthCond_cat	NoCond_cat	supplements	BMI	bmicat	Weightloss_cat	HEI-2015_1_totalveg	HEI-2015_2_greensandbeans	HEI-2015_3_totalfruit	HEI-2015_4_wholefruit	HEI-2015_5_wholegrains	HEI-2015_6_dairy	HEI-2015_7_totalprotein	HEI-2015_8_seafoodplantprotein	HEI-2015_9_fattyacidratio	HEI-2015_10_sodium	HEI-2015_11_refinedgrains	HEI-2015_12_addedsugar	HEI-2015_13_satfats	TotalHEI	diinormalwtsupp	diidenswtsupp	diidenswosupp	Diet recalls completed	Total Grams
5	56	56-64	3. >5 years	a. Urban focused	4	1. White	2. No	1. Married/Liv	1.Full_time	3. $75+	1. YES	a. Living comfortably	1. Breast	5. Other	0	c. Graduate>	0	b.No	b.No	b.No	b.No	b.No	b.No	b.No	b.No	a.Yes	4	24.208	NW	1. Lose weight	5	5	4.15423	5	4.84087	5.0332	5	5	7.7206	8.3244	6.66667	9.68787	6.9125	78.3403	-5.27066	-5.87028	-5.66463	3	3908.46
8	79	75+	2. 4-5 years	b. Rural	1	1. White	2. No	2. Single	3.Retired	2. $35-75	1. YES	b. Other	8. Endome	1. Surgery	2	b. HS-college	1	b.No	a.Yes	b.No	b.No	b.No	b.No	a.Yes	b.No	b.No	5	32.3126	OB	1. Lose weight	5	5	4.09426	5	3.04203	6.418	2.96127	2.65764	3.33333	3.05823	5.58347	10	2.53293	58.6812	-1.41799	-4.10872	-1.72411	3	1305.12
9	63	56-64	1. 3-4 years	a. Urban focused	1	1. White	2. No	2. Single	2.Part_time/No	1. $0-35K	1. YES	b. Other	1. Breast	4. RC+Surg	1	b. HS-college	1	b.No	b.No	a.Yes	b.No	b.No	b.No	b.No	b.No	b.No	1	30.8936	OB	1. Lose weight	2.66593	0	0	0	2.09237	1.89047	4.26178	0	10	7.5143	5.71073	2.3256	8.3225	44.7837	0.89995	-0.86552	-0.86646	3	4889.64
22	62	56-64	2. 4-5 years	a. Urban focused	2	1. White	2. No	2. Single	3.Retired	1. $0-35K	1. YES	b. Other	2. Other	1. Surgery	2	c. Graduate>	1	b.No	b.No	b.No	a.Yes	a.Yes	b.No	b.No	b.No	b.No	2	29.1772	OW	1. Lose weight	2.49911	1.66667	3.84562	4.35791	5.0774	10	3.33333	3.33333	4.32987	9.44743	10	2.33733	6.52087	66.7489	-2.54816	-4.60482	-2.73073	3	2457.53
24	75	75+	2. 4-5 years	b. Rural	1	1. White	2. No	2. Single	3.Retired	1. $0-35K	1. YES	b. Other	2. Other	5. Other	3+	b. HS-college	1	b.No	a.Yes	a.Yes	a.Yes	a.Yes	b.No	a.Yes	b.No	b.No	2	30.4495	OB	1. Lose weight	3.16361	3.33333	3.38204	3.43076	3.42107	6.7459	5	5	2.20753	5.57387	8.62853	8.9174	0.840833	59.6449	-0.03491	-1.80681	-0.74113	3	2861.36
27	72	65-74	2. 4-5 years	b. Rural	2	1. White	2. No	1. Married/Liv	2.Part_time/No	3. $75+	1. YES	a. Living comfortably	2. Other	1. Surgery	1	c. Graduate>	1	b.No	b.No	b.No	b.No	b.No	b.No	a.Yes	b.No	b.No	2	26.6288	OW	1. Lose weight	1.57813	1.66667	3.03275	3.30147	3.5809	6.78917	5	1.66667	4.34473	4.21597	7.05573	9.34407	3.83627	55.4125	-2.27603	-1.88711	-0.66774	3	2364.27
33	60	56-64	2. 4-5 years	b. Rural	2	1. White	2. No	1. Married/Liv	3.Retired	2. $35-75	1. YES	a. Living comfortably	8. Endome	4. RC+Surg	1	b. HS-college	1	b.No	b.No	a.Yes	b.No	b.No	b.No	b.No	b.No	b.No	3	19.0436	NW	2. Maintain/gain	3.20651	1.56503	1.76316	3.48064	3.11133	3.68633	4.02943	1.66667	1.20623	6.4965	8.57913	7.42933	1.98377	48.2041	-1.77581	0.12049	2.18589	3	4230.87
35	63	56-64	2. 4-5 years	a. Urban focused	1	1. White	2. No	1. Married/Liv	2.Part_time/No	2. $35-75	1. YES	b. Other	8. Endome	1. Surgery	2	b. HS-college	1	b.No	a.Yes	b.No	b.No	b.No	b.No	a.Yes	b.No	b.No	2	46.6385	MOB	1. Lose weight	5	1.66667	2.51923	3.3718	5.79813	1.82907	3.91726	1.98812	8.71747	0.5365	3.33333	8.3463	9.8246	56.8485	-0.997	-2.75529	-2.74675	3	3490.11
48	51	36-55	2. 4-5 years	b. Rural	3	1. White	2. No	1. Married/Liv	1.Full_time	3. $75+	1. YES	a. Living comfortably	1. Breast	5. Other	0	b. HS-college	0	b.No	b.No	b.No	b.No	b.No	b.No	b.No	b.No	a.Yes	4	30.8627	OB	1. Lose weight	4.4699	3.02979	0.511693	1.02339	4.32287	7.253	2.49848	1.36312	0.171833	8.54457	10	5.98323	4.07917	53.251	-0.71747	-1.79725	-1.24463	3	3735.03
51	58	56-64	2. 4-5 years	a. Urban focused	3	1. White	2. No	1. Married/Liv	2.Part_time/No	3. $75+	1. YES	b. Other	1. Breast	2. R+Surg	0	c. Graduate>	0	b.No	b.No	b.No	b.No	b.No	b.No	b.No	b.No	a.Yes	8	27.4357	OW	1. Lose weight	2.88751	1.66667	2.35262	3.03857	4.16733	10	5	3.33333	7.57827	8.21923	10	8.95547	6.66667	73.8657	-4.74633	-5.01037	-4.68814	3	3684.91
58	65	65-74	1. 3-4 years	a. Urban focused	2	1. White	2. No	1. Married/Liv	2.Part_time/No	2. $35-75	1. YES	a. Living comfortably	2. Other	3. C+Surg	0	b. HS-college	0	b.No	b.No	b.No	b.No	b.No	b.No	b.No	b.No	a.Yes	0	27.8757	OW	2. Maintain/gain	5	0	0.23319	0	1.6063	1.7082	4.07634	0	3.9889	0	4.3686	10	3.5275	34.509	2.42672	-1.5756	-1.57791	1	1261.63
66	41	36-55	1. 3-4 years	b. Rural	2	1. White	2. No	1. Married/Liv	1.Full_time	2. $35-75	1. YES	b. Other	1. Breast	3. C+Surg	1	b. HS-college	1	b.No	b.No	b.No	a.Yes	b.No	b.No	b.No	b.No	b.No	0	35.5804	OB	2. Maintain/gain	5	0	0	0	0	2.7769	5	0	8.1109	0	6.2805	0	7.6625	34.8308	3.47022	3.11402	3.11083	1	1734.34
73	70	65-74	2. 4-5 years	a. Urban focused	2	1. White	2. No	1. Married/Liv	3.Retired	Missing	1. YES	a. Living comfortably	1. Breast	5. Other	1	b. HS-college	1	b.No	b.No	b.No	b.No	b.No	b.No	a.Yes	b.No	b.No	2	25.1019	OW	1. Lose weight	3.8755	3.33333	4.42149	4.56833	3.90687	5.84473	3.94528	5	2.85443	8.5507	9.15373	6.19593	7.20627	68.8566	0.94544	-2.03354	-1.91563	3	2317.38
77	73	65-74	1. 3-4 years	a. Urban focused	1	1. White	1. Yes	1. Married/Liv	3.Retired	2. $35-75	1. YES	a. Living comfortably	8. Endome	5. Other	1	b. HS-college	1	b.No	b.No	a.Yes	b.No	b.No	b.No	b.No	b.No	b.No	4	27.4324	OW	1. Lose weight	0.855107	0	0	0	4.23677	4.69063	4.55	0	1.47663	6.66667	3.4801	7.99043	0.25	34.1963	1.31702	1.14827	2.3398	3	2479.61
78	62	56-64	1. 3-4 years	a. Urban focused	2	1. White	2. No	1. Married/Liv	1.Full_time	3. $75+	1. YES	a. Living comfortably	1. Breast	5. Other	2	c. Graduate>	1	a.Yes	b.No	a.Yes	b.No	b.No	b.No	b.No	b.No	b.No	1	31.6142	OB	1. Lose weight	4.40576	2.5	2.40757	4.60252	5.58875	10	4.00884	2.5	1.30255	0.11035	6.4549	10	2.05565	55.9369	-0.72764	-0.36866	0.01371	2	2972.77
80	70	65-74	3. >5 years	a. Urban focused	2	1. White	2. No	1. Married/Liv	3.Retired	Missing	1. YES	a. Living comfortably	1. Breast	2. R+Surg	2	b. HS-college	1	a.Yes	a.Yes	b.No	b.No	b.No	b.No	b.No	b.No	b.No	1	30.3017	OB	1. Lose weight	1.53565	0	4.4034	5	4.96057	4.54467	4.21502	0.603517	4.66537	8.39833	7.5692	8.77597	4.49917	59.1709	-1.09248	-1.39027	-0.76922	3	2176.86
89	64	56-64	1. 3-4 years	b. Rural	2	1. White	2. No	2. Single	3.Retired	2. $35-75	1. YES	a. Living comfortably	8. Endome	1. Surgery	0	c. Graduate>	0	b.No	b.No	b.No	b.No	b.No	b.No	b.No	b.No	a.Yes	1	57.0123	MOB	1. Lose weight	3.7741	3.33333	0	0	0	2.619	5	3.33333	7.98053	0	5.2648	10	6.3363	47.6414	-0.11364	-4.08379	-3.30073	3	2534.38
95	57	56-64	1. 3-4 years	a. Urban focused	1	1. White	2. No	2. Single	1.Full_time	1. $0-35K	1. YES	b. Other	1. Breast	5. Other	1	b. HS-college	1	b.No	b.No	b.No	b.No	b.No	b.No	a.Yes	b.No	b.No	3	25.7446	OW	1. Lose weight	4.04963	3.33333	1.4493	2.23483	9.0963	6.06337	4.78158	0	7.3786	6.35393	5.22513	4.84797	10	64.814	-5.38969	-5.56327	-4.46394	3	3330.78
96	48	36-55	1. 3-4 years	a. Urban focused	1	1. White	1. Yes	1. Married/Liv	1.Full_time	3. $75+	1. YES	a. Living comfortably	1. Breast	3. C+Surg	1	c. Graduate>	1	b.No	b.No	b.No	a.Yes	b.No	b.No	b.No	b.No	b.No	2	26.7578	OW	1. Lose weight	5	3.06229	5	3.17427	0	4.88795	5	2.5	4.0046	0.67485	7.02905	10	7.37125	57.7043	-2.90748	-5.26465	-4.02169	2	4218.32
99	73	65-74	2. 4-5 years	a. Urban focused	1	1. White	2. No	2. Single	3.Retired	1. $0-35K	1. YES	b. Other	8. Endome	1. Surgery	3+	c. Graduate>	1	a.Yes	b.No	b.No	b.No	a.Yes	a.Yes	a.Yes	a.Yes	b.No	4	39.5071	OB	1. Lose weight	2.23592	0.915087	2.72665	3.33333	10	10	4.26206	4.688	2.04213	4.85737	7.05177	9.2334	2.37377	63.7195	-2.28867	-3.61178	-2.24505	3	1669.11
105	65	65-74	2. 4-5 years	a. Urban focused	3	1. White	2. No	1. Married/Liv	2.Part_time/No	3. $75+	1. YES	a. Living comfortably	1. Breast	4. RC+Surg	0	b. HS-college	0	b.No	b.No	b.No	b.No	b.No	b.No	b.No	b.No	a.Yes	1	20.7673	NW	1. Lose weight	4.55196	5	1.05268	2.10535	6.19143	9.91003	4.33449	5	5.31697	7.61573	10	6.77367	2.4675	70.3198	-1.16602	-2.23831	-1.10506	3	2821.03
110	64	56-64	2. 4-5 years	b. Rural	2	1. White	2. No	2. Single	3.Retired	2. $35-75	1. YES	a. Living comfortably	1. Breast	5. Other	0	c. Graduate>	0	b.No	b.No	b.No	b.No	b.No	b.No	b.No	b.No	a.Yes	2	24.1405	NW	1. Lose weight	3.94489	3.41118	4.05349	4.34714	8.0702	9.49843	3.56304	4.93852	6.67343	7.3235	6.66667	9.70487	4.19833	76.3937	-3.31187	-2.48843	-1.23902	3	3921.5
115	72	65-74	3. >5 years	b. Rural	2	2. Other	2. No	2. Single	3.Retired	1. $0-35K	1. YES	b. Other	1. Breast	4. RC+Surg	1	b. HS-college	1	b.No	a.Yes	b.No	b.No	b.No	b.No	b.No	b.No	b.No	2	32.4382	OB	1. Lose weight	3.56883	1.89269	2.58683	3.33333	1.16413	3.6306	5	1.16725	6.7073	0	6.4839	9.20313	4.08377	48.8218	-1.00217	-2.28589	-0.08201	3	2305.94
116	81	75+	3. >5 years	a. Urban focused	4	1. White	2. No	2. Single	2.Part_time/No	1. $0-35K	1. YES	b. Other	1. Breast	4. RC+Surg	1	b. HS-college	1	b.No	b.No	a.Yes	b.No	b.No	b.No	b.No	b.No	b.No	3	20.1733	NW	2. Maintain/gain	3.1998	3.14372	4.30179	4.21067	10	6.85917	5	5	7.00887	4.1017	9.92303	9.50393	6.3975	78.6502	-3.91847	-4.73329	-4.26835	3	2135.76
119	77	75+	2. 4-5 years	a. Urban focused	2	1. White	2. No	1. Married/Liv	3.Retired	3. $75+	1. YES	a. Living comfortably	1. Breast	4. RC+Surg	2	c. Graduate>	1	b.No	b.No	b.No	b.No	b.No	b.No	a.Yes	a.Yes	b.No	2	25.1908	OW	1. Lose weight	4.48325	3.33333	4.79759	5	7.6364	3.1861	5	5	7.53933	7.47683	9.5558	10	8.16253	81.1712	-3.18318	-5.05225	-4.19022	3	2152.76
125	82	75+	1. 3-4 years	a. Urban focused	1	1. White	2. No	1. Married/Liv	3.Retired	1. $0-35K	1. YES	b. Other	1. Breast	2. R+Surg	3+	b. HS-college	1	b.No	a.Yes	a.Yes	b.No	b.No	b.No	a.Yes	b.No	b.No	4	40.6195	MOB	1. Lose weight	2.12083	0	1.93897	3.83173	0.3405	3.1001	4.20167	1.66667	1.14123	8.54317	7.25517	3.33383	2.04083	39.5147	0.28808	-0.03446	3.21627	3	1776.84
126	77	75+	2. 4-5 years	a. Urban focused	2	1. White	2. No	1. Married/Liv	3.Retired	Missing	1. YES	a. Living comfortably	1. Breast	1. Surgery	2	b. HS-college	1	b.No	a.Yes	a.Yes	b.No	b.No	b.No	b.No	b.No	b.No	6	26.518	OW	2. Maintain/gain	2.16144	3.33333	2.97414	3.69583	2.15903	1.38787	5	3.33333	7.0723	3.60857	3.0408	6.97693	7.1846	51.9282	-2.06435	-4.86696	-3.67131	3	2508.82
128	63	56-64	2. 4-5 years	a. Urban focused	2	1. White	2. No	1. Married/Liv	1.Full_time	3. $75+	1. YES	a. Living comfortably	1. Breast	2. R+Surg	1	c. Graduate>	1	b.No	b.No	b.No	b.No	b.No	b.No	b.No	a.Yes	b.No	1	25.5376	OW	1. Lose weight	0.74331	2.74526	0	0	10	10	4.69476	5	0	5.3375	1.1553	10	0	49.6761	0.2273	-0.86258	-0.66555	1	2832.17
130	64	56-64	2. 4-5 years	a. Urban focused	2	1. White	2. No	1. Married/Liv	2.Part_time/No	3. $75+	1. YES	b. Other	8. Endome	5. Other	1	b. HS-college	1	b.No	b.No	b.No	a.Yes	b.No	b.No	b.No	b.No	b.No	1	22.6774	NW	2. Maintain/gain	5	0	3.43095	4.94717	0	4.477	5	0	1.99095	1.0894	9.40245	6.8261	4.67255	46.8366	-1.80601	-3.0836	-1.98357	2	2260.33
134	36	36-55	2. 4-5 years	a. Urban focused	2	1. White	2. No	1. Married/Liv	1.Full_time	3. $75+	1. YES	a. Living comfortably	2. Other	1. Surgery	0	b. HS-college	0	b.No	b.No	b.No	b.No	b.No	b.No	b.No	b.No	a.Yes	2	21.4608	NW	2. Maintain/gain	2.46422	4.51774	4.42964	4.34155	3.9756	3.7949	5	4.51774	3.4318	3.4952	8.1616	7.065	4.295	59.49	-4.49218	-3.82759	-1.51405	1	3635.83
139	40	36-55	2. 4-5 years	b. Rural	3	1. White	2. No	1. Married/Liv	1.Full_time	2. $35-75	1. YES	a. Living comfortably	1. Breast	5. Other	0	b. HS-college	0	b.No	b.No	b.No	b.No	b.No	b.No	b.No	b.No	a.Yes	5	29.1183	OW	2. Maintain/gain	3.91677	0	5	0	4.2211	4.0588	5	5	7.1567	0	10	7.4111	7.1413	58.9058	-2.97564	-3.05087	-2.1056	1	2231.98
141	71	65-74	1. 3-4 years	b. Rural	1	1. White	2. No	1. Married/Liv	3.Retired	3. $75+	1. YES	a. Living comfortably	1. Breast	2. R+Surg	2	b. HS-college	1	b.No	a.Yes	a.Yes	b.No	b.No	b.No	b.No	b.No	b.No	1	20.9803	NW	1. Lose weight	0.28879	0	2.05747	0	2.9715	3.535	5	0	1.9058	0	0	10	3.9313	29.6899	-0.86159	-1.52942	1.20458	1	1480.58
157	85	75+	2. 4-5 years	b. Rural	2	1. White	2. No	2. Single	3.Retired	Missing	1. YES	b. Other	8. Endome	1. Surgery	3+	b. HS-college	1	b.No	a.Yes	b.No	b.No	b.No	b.No	a.Yes	a.Yes	b.No	4	30.1756	OB	1. Lose weight	3.39662	0	3.11989	3.33333	3.33333	5.17383	3.98657	3.33333	4.21567	4.87117	9.06693	8.96623	3.23627	56.0332	-0.30501	-2.78402	0.19288	3	2106.89
167	49	36-55	1. 3-4 years	a. Urban focused	1	1. White	2. No	1. Married/Liv	2.Part_time/No	3. $75+	1. YES	a. Living comfortably	8. Endome	4. RC+Surg	1	c. Graduate>	1	b.No	b.No	b.No	b.No	a.Yes	b.No	b.No	b.No	b.No	4	46.9375	MOB	1. Lose weight	3.50844	3.0752	4.06257	4.95433	1.8327	6.54923	5	4.20083	6.66667	6.44703	7.61467	9.208	5.6996	68.8193	-1.67648	-2.97032	-1.76849	3	3123.29
168	38	36-55	2. 4-5 years	b. Rural	3	2. Other	2. No	1. Married/Liv	2.Part_time/No	2. $35-75	1. YES	b. Other	1. Breast	1. Surgery	0	b. HS-college	0	b.No	b.No	b.No	b.No	b.No	b.No	b.No	b.No	a.Yes	0	23.6851	NW	2. Maintain/gain	3.07279	0	0	0	2.22143	2.49047	4.42606	3.28071	6.2718	3.3143	5.0323	6.51227	4.75167	41.3738	1.23338	1.12961	1.12912	3	1508.71
173	72	65-74	1. 3-4 years	a. Urban focused	2	1. White	2. No	1. Married/Liv	3.Retired	3. $75+	1. YES	a. Living comfortably	1. Breast	4. RC+Surg	2	c. Graduate>	1	b.No	a.Yes	b.No	b.No	b.No	b.No	b.No	a.Yes	b.No	6	22.8603	NW	1. Lose weight	2.78391	2.54024	1.35772	1.95707	4.53813	5.91063	3.76776	1.66667	6.66667	0.578633	5.117	6.31047	7.0025	50.1974	-1.81595	-3.01313	-0.13887	3	1860.78
179	56	56-64	2. 4-5 years	a. Urban focused	3	1. White	2. No	1. Married/Liv	1.Full_time	3. $75+	1. YES	a. Living comfortably	8. Endome	1. Surgery	0	c. Graduate>	0	b.No	b.No	b.No	b.No	b.No	b.No	b.No	b.No	a.Yes	1	19.0436	NW	2. Maintain/gain	5	5	2.40485	3.41987	0	1.6836	5	5	10	5.6872	5.8117	8.7725	10	67.7797	-4.16	-4.23322	-1.88313	1	3314.68
185	67	65-74	1. 3-4 years	b. Rural	1	1. White	2. No	1. Married/Liv	1.Full_time	2. $35-75	1. YES	b. Other	1. Breast	1. Surgery	3+	b. HS-college	1	b.No	a.Yes	a.Yes	a.Yes	b.No	b.No	b.No	b.No	b.No	3	44.0202	MOB	1. Lose weight	3.06525	5	0	0	0	0	5	0	10	5.4875	0	2.9038	10	41.4566	-2.89799	-1.44802	0.40104	1	5426.62
205	69	65-74	3. >5 years	b. Rural	3	1. White	2. No	1. Married/Liv	3.Retired	1. $0-35K	1. YES	b. Other	8. Endome	2. R+Surg	3+	b. HS-college	1	b.No	a.Yes	b.No	a.Yes	a.Yes	b.No	b.No	b.No	b.No	2	30.8248	OB	1. Lose weight	4.12985	0	2.64642	3.5657	5.4504	4.05097	2.83389	1.66667	2.04337	6.08543	9.20563	8.2794	6.2167	56.1744	-2.63212	-3.75296	-1.62883	3	4628.44
206	73	65-74	2. 4-5 years	b. Rural	3	1. White	2. No	1. Married/Liv	1.Full_time	3. $75+	1. YES	a. Living comfortably	2. Other	2. R+Surg	0	c. Graduate>	0	b.No	b.No	b.No	b.No	b.No	b.No	b.No	b.No	a.Yes	1	25.9154	OW	1. Lose weight	5	5	2.69349	4.33424	3.41767	3.99983	4.75819	2.8061	6.44687	5.34163	5.9651	5.1264	7.10083	61.9904	-4.59765	-4.84555	-3.26105	3	3541.71
209	73	65-74	1. 3-4 years	b. Rural	1	1. White	2. No	2. Single	3.Retired	1. $0-35K	1. YES	b. Other	8. Endome	2. R+Surg	3+	b. HS-college	1	a.Yes	a.Yes	a.Yes	b.No	b.No	a.Yes	a.Yes	a.Yes	b.No	4	32.7128	OB	1. Lose weight	3.53227	3.33333	0.122983	0.24597	3.29323	3.88	5	0	0.128167	1.0416	10	8.58927	0	39.1668	-3.50171	-4.19868	-3.92807	3	4435.32
211	60	56-64	2. 4-5 years	a. Urban focused	2	2. Other	2. No	2. Single	4.Disabled	1. $0-35K	1. YES	b. Other	8. Endome	2. R+Surg	3+	b. HS-college	1	b.No	a.Yes	a.Yes	a.Yes	a.Yes	b.No	a.Yes	b.No	b.No	0	54.6001	MOB	1. Lose weight	5	0	0	0	0	8.0201	0.657415	0	1.79205	2.0058	2.7618	8.13235	5.3263	33.6958	1.94603	-1.37956	-1.37706	2	2562.78
214	76	75+	2. 4-5 years	a. Urban focused	3	1. White	2. No	1. Married/Liv	3.Retired	3. $75+	1. YES	a. Living comfortably	1. Breast	2. R+Surg	0	c. Graduate>	0	b.No	b.No	b.No	b.No	b.No	b.No	b.No	b.No	a.Yes	3	26.6225	OW	2. Maintain/gain	4.20286	3.33333	3.38386	3.92405	5.91987	6.1782	4.4381	3.33333	3.16837	5.53473	7.413	6.82107	2.0821	59.7329	-2.9481	-4.09071	-2.92099	3	1928.72
224	78	75+	3. >5 years	a. Urban focused	2	1. White	2. No	2. Single	3.Retired	1. $0-35K	1. YES	b. Other	1. Breast	2. R+Surg	2	b. HS-college	1	b.No	b.No	a.Yes	b.No	a.Yes	b.No	b.No	b.No	b.No	0	21.9324	NW	2. Maintain/gain	0.34797	0	4.19628	5	0	6.37155	3.76593	0	0.5388	8.51775	0.8109	4.9959	2.03935	36.5844	3.54002	3.19323	3.1924	2	1994.7
226	49	36-55	1. 3-4 years	b. Rural	1	1. White	2. No	1. Married/Liv	4.Disabled	1. $0-35K	1. YES	b. Other	1. Breast	4. RC+Surg	0	b. HS-college	0	b.No	b.No	b.No	b.No	b.No	b.No	b.No	b.No	a.Yes	8	26.9098	OW	1. Lose weight	5	5	2.18029	4.36058	0	10	5	5	10	8.0206	10	10	10	84.5615	-2.81404	-5.28229	-5.05252	1	866.009
240	58	56-64	2. 4-5 years	b. Rural	1	1. White	2. No	1. Married/Liv	1.Full_time	2. $35-75	1. YES	a. Living comfortably	8. Endome	1. Surgery	1	c. Graduate>	1	b.No	b.No	a.Yes	b.No	b.No	b.No	b.No	b.No	b.No	0	38.5734	OB	1. Lose weight	4.36222	1.66667	2.43474	2.09325	8.03763	7.6832	4.8283	3.16314	0.928767	5.536	9.60627	8.10207	0.57	59.0122	-1.36044	-0.62567	-0.62652	3	3215.89
242	83	75+	1. 3-4 years	a. Urban focused	1	1. White	2. No	1. Married/Liv	3.Retired	1. $0-35K	1. YES	b. Other	2. Other	3. C+Surg	3+	b. HS-college	1	b.No	a.Yes	a.Yes	b.No	b.No	b.No	b.No	a.Yes	b.No	1	27.0666	OW	2. Maintain/gain	2.24727	0	3.93387	5	8.84305	7.24105	2.5	0	0.5266	5.3591	5.1208	9.9108	4.88065	55.5632	2.68436	-0.06461	-0.06627	2	2247.17
257	78	75+	1. 3-4 years	a. Urban focused	2	1. White	2. No	1. Married/Liv	2.Part_time/No	2. $35-75	1. YES	a. Living comfortably	1. Breast	4. RC+Surg	0	b. HS-college	0	b.No	b.No	b.No	b.No	b.No	b.No	b.No	b.No	a.Yes	6	26.2176	OW	1. Lose weight	1.77284	1.66667	1.66667	0.0698733	0.735967	6.47263	4.66683	1.66667	1.22803	3.01213	4.76593	7.1446	2.3267	37.1955	-0.16462	-1.23103	0.73566	3	3295.04
260	62	56-64	1. 3-4 years	a. Urban focused	2	1. White	2. No	1. Married/Liv	1.Full_time	3. $75+	1. YES	a. Living comfortably	1. Breast	2. R+Surg	0	c. Graduate>	0	b.No	b.No	b.No	b.No	b.No	b.No	b.No	b.No	a.Yes	1	32.5531	OB	1. Lose weight	2.37768	0	1.41348	2.78235	1.9508	5.1675	5	5	6.7282	5.7096	6.0102	6.6734	4.3425	53.1557	-2.15645	0.49658	1.94259	1	2840.69
267	73	65-74	1. 3-4 years	a. Urban focused	1	1. White	2. No	1. Married/Liv	3.Retired	3. $75+	1. YES	a. Living comfortably	2. Other	5. Other	3+	c. Graduate>	1	b.No	b.No	a.Yes	b.No	b.No	b.No	a.Yes	a.Yes	b.No	9	32.5269	OB	1. Lose weight	1.43293	1.66667	0.533777	1.06755	1.94193	7.45793	4.3237	5	0	5.88987	5.84257	4.28047	0.6304	40.0678	0.06256	0.40965	2.56582	3	2804.12
269	54	36-55	1. 3-4 years	b. Rural	2	1. White	2. No	1. Married/Liv	1.Full_time	3. $75+	1. YES	a. Living comfortably	1. Breast	4. RC+Surg	0	c. Graduate>	0	b.No	b.No	b.No	b.No	b.No	b.No	b.No	b.No	a.Yes	2	28.055	OW	1. Lose weight	3.61584	0	0	0	0.331133	2.9971	5	3.33333	7.8095	5.28923	9.14367	8.19273	3.90003	49.6126	0.19224	0.55057	0.91347	3	2631.19
270	75	75+	3. >5 years	b. Rural	3	1. White	2. No	2. Single	2.Part_time/No	2. $35-75	1. YES	a. Living comfortably	8. Endome	2. R+Surg	2	c. Graduate>	1	b.No	a.Yes	a.Yes	b.No	b.No	b.No	b.No	b.No	b.No	2	38.5734	OB	1. Lose weight	1.15975	0.17226	1.72389	3.38715	8.53185	6.8082	4.30696	3.80181	7.11015	5.7274	5	6.0514	7.535	61.3158	-2.85768	-2.65702	0.17379	2	2263.14
[truncated: 43 more columns]
